# Supplementary material for: Mott insulators with boundary zeros
Source: Nat Commun. 2023 Nov 20;14:7531. doi: 10.1038/s41467-023-42773-7 (PMC10662449; doi:10.1038/s41467-023-42773-7)
Supplement: Supplementary file 2 — Description of Additional Supplementary Files [file 41467_2023_42773_MOESM2_ESM.txt]

Supplementary Movie 1: Wavepacket propagation. Propagation of a gaussian wavepacket along the interface between a topological insulator material (TI) and the vacuum (dotted black line), a trivial Mott insulator (blue curve), a topological Mott insulator (TMI), red filled curve. The progress of the wavepacket along the interface is shown in the inset. The wavepacket moves first through a uncoupled region (light gray in the inset) and then through a coupled region (dark grey).

Supplementary Movie 2: Tunnel effect of wavepacket propagation: propagation of a wavepackez at an interfece between a TI and a Trivial Mott-TMI-Trivial Mott heterostructure, for different thickness of the inner layer.

Supplementary Movie 3: Effect of the boundary zeros slope on wavepacket propagation: propagation of a wavepacket along an interface between a TI and a TMI for different values of the renormalization parameter \alpha in Heff in \Eq. 1 of the main text.
